# Supplementary material for: Decision Support for Oropharyngeal Cancer Patients Based on Data-Driven Similarity Metrics for Medical Case Comparison
Source: Diagnostics (Basel). 2022 Apr 15;12(4):999. doi: 10.3390/diagnostics12040999 (PMC9029638; doi:10.3390/diagnostics12040999)
Supplement: Supplementary file 1 [file diagnostics-12-00999-s001.zip]

Archive with 1 entries (1 files):
- diagnostics-1652528-supplementary.pdf
